# Supplementary material for: Beyond population size: Whole-genome data reveal bottleneck legacies in the peninsular Italian wolf
Source: J Hered. 2024 Aug 27;116(1):10–23. doi: 10.1093/jhered/esae041 (PMC11700593; doi:10.1093/jhered/esae041)
Supplement: esae041_suppl_Supplementary_Data [file esae041_suppl_supplementary_data.zip]

Archive with 14 entries (13 files):
- esae041_suppl_Supplementary_Figures_1/
- esae041_suppl_Supplementary_Figures_1/Supplementary_Fig1.jpeg
- esae041_suppl_Supplementary_Figures_1/Supplementary_Fig2.jpeg
- esae041_suppl_Supplementary_Figures_1/Supplementary_Fig3.jpeg
- esae041_suppl_Supplementary_Figures_1/Supplementary_Fig4.jpg
- esae041_suppl_Supplementary_Figures_1/Supplementary_Fig5.jpeg
- esae041_suppl_Supplementary_Figures_1/Supplementary_Fig6.jpeg
- esae041_suppl_Supplementary_Figures_1/Supplementary_Fig7.jpeg
- esae041_suppl_Supplementary_Figures_1/Supplementary_Fig8.jpeg
- esae041_suppl_Supplementary_Figures_1/Supplementary_Fig9.jpeg
- esae041_suppl_Supplementary_Figures_1/Supplementary_list.docx
- esae041_suppl_Supplementary_Figures_1/Supplementary_Table1_dataset.xlsx
- esae041_suppl_Supplementary_Figures_1/Supplementary_Table2_filtering.xlsx
- esae041_suppl_Supplementary_Figures_1/Supplementary_Table3_currentNe.docx
