# Supplementary material for: Beyond population size: Whole-genome data reveal bottleneck legacies in the peninsular Italian wolf
Source: J Hered. 2024 Aug 27;116(1):10–23. doi: 10.1093/jhered/esae041 (PMC11700593; doi:10.1093/jhered/esae041)
Supplement: esae041_suppl_Supplementary_Data [file esae041_suppl_supplementary_data.zip › esae041_suppl_Supplementary_Figures_1/Supplementary_Table1_dataset.xlsx]

## Sheet: S1_WIT
Supplementary Table 1 - S1. Italian wolves (WIT) metadata.
ID	ID (Ciucani et al. 2023)	Species	Sampling year/date	Country	Site	Lat	Long	Coverage (wolf aligned)	Coverage (CanFam3.1 aligned)	Notes
WIT1		Canis lupus italicus	2007	Italy	Cervara	13.0683	41.9883	16.2x	16.4x
WIT2		Canis lupus italicus	2007-05-04	Italy	Subiaco	13.0937	41.9246	9x	9.1x	admixed
WIT3		Canis lupus italicus	2007-04-12	Italy	Pereto	13.1045	42.056	12.4x	12.7x
WIT4		Canis lupus italicus	12/23/2007	Italy	Valle Pietra	13.2305	41.9257	16.8x	17.3x
WIT5		Canis lupus italicus	4/19/2010	Italy	Camerata nuova	13.1079	42.0188	7.1x	7.2x	genotype quality < 0.9 for Inbreeding and Genetic load analyses
WIT6	MW303	Canis lupus italicus	10/16/2010	Italy	Cervara di Roma	13.0683	41.9883	18.8x	19x
WIT7		Canis lupus italicus	12/13/2010	Italy	-	12.5674	41.8719	14.1x	14.3x
WIT8	MW305	Canis lupus italicus	1/29/2011	Italy	Cervara	13.0683	41.9883	19.6x	19.8x	admixed
WIT9		Canis lupus italicus	10/17/2011	Italy	Agosta	13.036	41.9805	14.2x	14.5x	admixed
WIT10	MW307	Canis lupus italicus	2012-04-01	Italy	Subiaco	13.0937	41.9246	18.7x	19.2x
WIT11		Canis lupus italicus	2012-12-01	Italy	Monterano	12.1047	42.14	14x	14.3x	admixed
WIT12		Canis lupus italicus	2012-01-03	Italy	Lucretili	12.8667	42.1	12x	12.3x
WIT13	MW310	Canis lupus italicus	2012	Italy	Parco Nazionale d’Abruzzo	13.7901	41.8088	16.6x	17.1x

## Sheet: S2_WSC
Supplementary Table 1 - S2. Scandinavian wolves (WSC) metadata.
ID	ID (Kardos et al. 2017)	Species	Temporal class	Country	Origin	BioProject	BioSample	Coverage (wolf aligned)	Coverage (CanFam3.1 aligned)
WSC1	D-08-10	Canis lupus	1999-2006	Sweden	Scandinavian born	PRJEB20635	SAMEA104090988	21x	15.8x
WSC2	D-10-68	Canis lupus	2007-2014	Sweden	Scandinavian born	PRJEB20635	SAMEA104091000	21x	14.5x
WSC3	G109-11	Canis lupus	2007-2014	Sweden	Scandinavian born	PRJEB20635	SAMEA104091026	21x	13.4x
WSC4	D-11-58	Canis lupus	2007-2014	Sweden	Scandinavian born	PRJEB20635	SAMEA104091003	19x	12x
WSC5	G31-13	Canis lupus	-	Sweden	Immigrant	PRJEB20635	SAMEA104091035	21x	13.5x
WSC6	G37-10	Canis lupus	2007-2014	Sweden	Scandinavian born	PRJEB20635	SAMEA104091039	21x	13.9x
WSC7	G100-12	Canis lupus	2007-2014	Sweden	Scandinavian born	PRJEB20635	SAMEA104091023	23x	14.2x
WSC8	G126-13	Canis lupus	2007-2014	Sweden	Scandinavian born	PRJEB20635	SAMEA104091029	19x	12.4x
WSC9	G139-12	Canis lupus	2007-2014	Sweden	Scandinavian born	PRJEB20635	SAMEA104091030	19x	11.9x
WSC10	G50-12	Canis lupus	2007-2014	Sweden	Scandinavian born	PRJEB20635	SAMEA104091041	20x	12.7x

## Sheet: S3_WUS
Supplementary Table 1 - S3. Isle Royale wolves (WUS) metadata.
ID	ID (Robinson et al. 2019)	Species	Birth year	Country	Site	BioProject	BioSample	Coverage (wolf aligned)	Coverage (CanFam3.1 aligned)
WUS1	F55	Canis lupus	1989*	United States	Isle Royale National Park, Michigan	PRJNA512209	SAMN10662590	25.7x	25x
WUS2	F65	Canis lupus	2002	United States	Isle Royale National Park, Michigan	PRJNA512209	SAMN10662579	23.4x	22.8x
WUS3	M152	Canis lupus	2004	United States	Isle Royale National Park, Michigan	PRJNA512209	SAMN10662578	23.8x	23.2x
WUS4	M141	Canis lupus	2008	United States	Isle Royale National Park, Michigan	PRJNA512209	SAMN10662572	24.3x	23.4x
WUS5	F67	Canis lupus	1999*	United States	Isle Royale National Park, Michigan	PRJNA512209	SAMN10662571	24.7x	24.1x
WUS6	F189	Canis lupus	2009	United States	Isle Royale National Park, Michigan	PRJNA512209	SAMN10662584	24.6x	23.8x
WUS7	M62	Canis lupus	2000	United States	Isle Royale National Park, Michigan	PRJNA512209	SAMN10662587	24.6x	23.6x
WUS8	F25	Canis lupus	1983*	United States	Isle Royale National Park, Michigan	PRJNA512209	SAMN10662586	24x	22.8x
WUS9	F75	Canis lupus	2003	United States	Isle Royale National Park, Michigan	PRJNA512209	SAMN10662581	24.8x	23.8x
WUS10	M61	Canis lupus	1997*	United States	Isle Royale National Park, Michigan	PRJNA512209	SAMN10662582	23.5x	22.7x
WUS11	M175	Canis lupus	2006	United States	Isle Royale National Park, Michigan	PRJNA512209	SAMN10662589	24.8x	24.2x

## Sheet: S4_DOG
Supplementary Table 1 - S4. Domestic dogs (DOG) metadata.
ID	Species	Breed	Meta population	BioProject	BioSample	Coverage (CanFam3.1 aligned)
AlaskanMalamute01_Reseq_30099	Canis lupus familiaris	Alaskan Malamute	Arctic dog	PRJNA648123	SAMN15625708	19x
AmericanStaffordshireTerrier03_29583	Canis lupus familiaris	American Staffordshire Terrier	American dog	PRJNA648123	SAMN15625711	20.7x
AustralianCattleDog03	Canis lupus familiaris	Australian Cattle Dog	Oceania dog	PRJEB16012	SAMEA4504820	20.5x
AustralianShepherd04_33489	Canis lupus familiaris	Australian Shepherd	Oceania dog	PRJNA685036	SAMN17192046	28.2x
Basenji03	Canis lupus familiaris	Basenji	African dog	PRJNA263947	SAMN03580393	26.9x
BavarianHound01	Canis lupus familiaris	Bavarian Hound	European dog	PRJEB16012	SAMEA104091562	36.7x
BelgianMalinois03	Canis lupus familiaris	Belgian Malinois	European dog	PRJEB16012	SAMEA4504826	16.7x
BelgianSheepdog02_23570	Canis lupus familiaris	Belgian Sheepdog	European dog	PRJNA448733	SAMN08872843	15.3x
BelgianTervuren03_24639	Canis lupus familiaris	Belgian Tervuren	European dog	PRJNA448733	SAMN08872851	12.2x
Bern_AlpineDachsbracke	Canis lupus familiaris	Bern Alpine Dachsbracke	European dog	PRJEB14840	SAMEA4346711	34.9x
BerneseMountainDog01_4679	Canis lupus familiaris	Bernese Mountain Dog	European dog	PRJNA288568	SAMN03801648	44.4x
Boerboel01_21873	Canis lupus familiaris	Boerboel	African dog	PRJNA648123	SAMN15625739	19.1x
BorderCollie07	Canis lupus familiaris	Border Collie	European dog	PRJEB16012	SAMEA4504821	21.5x
Borzoi01_13141	Canis lupus familiaris	Borzoi	European dog	PRJNA448733	SAMN08872905	50.9x
BouvierDesFlandres02_30531	Canis lupus familiaris	Bouvier Des Flandres	European dog	PRJNA448733	SAMN08872909	21.9x
Boxer01	Canis lupus familiaris	Boxer	European dog	PRJNA255370	SAMN02921305	29.9x
Briard02_20209	Canis lupus familiaris	Briard	European dog	PRJNA648123	SAMN15625751	18.8x
BullMastiff03_26414	Canis lupus familiaris	Bullmastiff	European dog	PRJNA648123	SAMN15625764	20.6x
CarolinaDog01_Reseq_7771	Canis lupus familiaris	Carolina Dog	American dog	PRJNA648123	SAMN15625776	19.5x
CatahoulaLeopardDog02_33137	Canis lupus familiaris	Catahoula Leopard Dog	American dog	PRJNA648123	SAMN15625902	19.7x
ChesapeakeBayRetriever01	Canis lupus familiaris	Chesapeake Bay Retriever	American dog	PRJNA263947	SAMN06159679	38.6x
ChineseSharpei03_11443	Canis lupus familiaris	Chinese Sharpei	Asian dog	PRJNA648123	SAMN15625979	18.4x
Chinook05_33256	Canis lupus familiaris	Chinook	American dog	PRJNA648123	SAMN15625804	17.8x
ChowChow02_13802	Canis lupus familiaris	Chow Chow	Asian dog	PRJNA448733	SAMN08872956	64.8x
ClumberSpaniel03_33091	Canis lupus familiaris	Clumber Spaniel	European dog	PRJNA648123	SAMN15625795	20.2x
CurlyCoatedRetriever04	Canis lupus familiaris	Curly Coated Retriever	European dog	PRJEB16012	SAMEA4867930	31.2x
Dalmatian03_7305	Canis lupus familiaris	Dalmatian	European dog	PRJNA648123	SAMN15625819	23.5x
DogoArgentino01_22900	Canis lupus familiaris	Dogo Argentino	American dog	PRJNA648123	SAMN15625824	17.1x
DogueDeBordeaux01_25487	Canis lupus familiaris	Dogue De Bordeaux	European dog	PRJNA648123	SAMN15625826	17,1x
EnglishMastiff04_30097	Canis lupus familiaris	English Mastiff	European dog	PRJNA648123	SAMN15625915	24x
EntlebucherSennenhund01	Canis lupus familiaris	Entlebucher Sennenhund	European dog	PRJEB16012	SAMEA4504828	13.8x
Eurasier01	Canis lupus familiaris	Eurasier	European dog	PRJEB6079	SAMEA2446720	12.2x
FlatCoatedRetriever02_24743	Canis lupus familiaris	Flat Coated Retriever	European dog	PRJNA288568	SAMN03801667	44.1x
GermanShepherd01	Canis lupus familiaris	German Shepherd	European dog	PRJNA192935	SAMN01974494	10x
GiantSchnauzer02_21940	Canis lupus familiaris	Giant Schnauzer	European dog	PRJNA685036	SAMN17192082	27.2x
GoldenRetriever03	Canis lupus familiaris	Golden Retriever	European dog	PRJNA247491	SAMN03067895	45x
GreatDane04	Canis lupus familiaris	Great Dane	European dog	PRJNA263947	SAMN06159683	41x
GreaterSwissMountainDog05	Canis lupus familiaris	Greater Swiss Mountain Dog	European dog	PRJEB16012	SAMEA104658570	22.1x
GreatPyrenees01	Canis lupus familiaris	Great Pyrenees	European dog	PRJNA288568	SAMN03801670	19.3x
Greyhound03	Canis lupus familiaris	Greyhound	European dog	PRJNA247491	SAMN03067873	70.6x
Hovawart02	Canis lupus familiaris	Hovawart	European dog	PRJEB16012	SAMEA4848705	30x
IbizanHound02_1172	Canis lupus familiaris	Ibizan Hound	European dog	PRJNA648123	SAMN15625877	18.6x
IcelandicSheepdog02_30709	Canis lupus familiaris	Icelandic Sheepdog	European dog	PRJNA648123	SAMN15625884	19.8x
IrishWaterSpaniel01_28373	Canis lupus familiaris	Irish Water Spaniel	European dog	PRJNA448733	SAMN08873115	55.8x
Kuvasz01_Reseq_7774	Canis lupus familiaris	Kuvasz	European dog	PRJNA648123	SAMN15626061	17.4x
LabradorRetriever01	Canis lupus familiaris	Labrador Retriever	European dog	PRJEB5874	SAMEA2417015	41.4x
Leonberger01	Canis lupus familiaris	Leonberger	European dog	PRJEB16012	SAMEA103935360	17.1x
NeapolitanMastiff01_23560	Canis lupus familiaris	Neapolitan Mastiff	European dog	PRJNA648123	SAMN15625926	22.9x
Newfoundland03_29596	Canis lupus familiaris	Newfoundland	American dog	PRJNA648123	SAMN15625932	19x
NorwegianElkhound05_31276	Canis lupus familiaris	Norwegian Elkhound	European dog	PRJNA648123	SAMN15625930	20.1x
OldEnglishSheepdog01_5990	Canis lupus familiaris	Old English Sheepdog	European dog	PRJNA648123	SAMN15625940	20x
PitBullTerrier03	Canis lupus familiaris	Pit Bull Terrier	American dog	PRJNA263947	SAMN12700538	45.9x
PortugueseWaterDog01_4528	Canis lupus familiaris	Portuguese Water Dog	European dog	PRJNA448733	SAMN08873219	43.4x
RhodesianRidgeback01	Canis lupus familiaris	RhodesianRidgeback	African dog	PRJNA288568	SAMN03801683	21.5x
Rottweiler04_30461	Canis lupus familiaris	Rottweiler	European dog	PRJNA448733	SAMN08873251	52.5x
SaintBernard05_12751	Canis lupus familiaris	Saint Bernard	European dog	PRJNA648123	SAMN15626011	17.4x
Saluki01_1233	Canis lupus familiaris	Saluki	Middle East dog	PRJNA288568	SAMN03801686	66.5x
Samoyed03_14503	Canis lupus familiaris	Samoyed	Arctic dog	PRJNA648123	SAMN15625966	18.3x
ScottishDeerhound01	Canis lupus familiaris	Scottish Deerhound	European dog	PRJNA263947	SAMN03580401	25.1x
SiberianHusky01_14529	Canis lupus familiaris	Siberian Husky	Arctic dog	PRJNA288568	SAMN03801690	64.3x
Sloughi03	Canis lupus familiaris	Sloughi	African dog	PRJEB16012	SAMEA4506888	19.4x
SpinoneItaliano02_937	Canis lupus familiaris	Spinone Italiano	European dog	PRJNA648123	SAMN15625998	21.1x
TreeingWalkerCoonhound02_26987	Canis lupus familiaris	Treeing Walker Coonhound	American dog	PRJNA648123	SAMN15626029	18.5x
Vizsla03_27073	Canis lupus familiaris	Vizsla	European dog	PRJNA648123	SAMN15626038	16.4x
Weimaraner02_15384	Canis lupus familiaris	Weimaraner	European dog	PRJNA648123	SAMN15626040	19.8x
WirehairedPointingGriffon01_27154	Canis lupus familiaris	Wirehaired Pointing Griffon	European dog	PRJNA648123	SAMN15626046	20.8x
Xoloitzcuintli02_30509	Canis lupus familiaris	Xoloitzcuintli	American dog	PRJNA648123	SAMN15626053	21x

## Sheet: S5_OUT
Supplementary Table 1 - S5. Outgroups (OUT) metadata.
ID	Species	Locality	BioProject	BioSample	Coverage (CanFam3.1 aligned)
AfricanGoldenWolf01	Canis lupaster	Ethiopia	PRJNA494815	SAMN10199001	5.4x
GoldenJackal01	Canis aureus	Israel	PRJNA274504	SAMN03366713	5.5x
