# Supplementary material for: Beyond population size: Whole-genome data reveal bottleneck legacies in the peninsular Italian wolf
Source: J Hered. 2024 Aug 27;116(1):10–23. doi: 10.1093/jhered/esae041 (PMC11700593; doi:10.1093/jhered/esae041)
Supplement: esae041_suppl_Supplementary_Data [file esae041_suppl_supplementary_data.zip › esae041_suppl_Supplementary_Figures_1/Supplementary_Table2_filtering.xlsx]

## Sheet: Foglio1
Supplementary Table 2 - Genotype filtering summary for each kind of analyses.
Kind of analyses	Populations filtered	Filter application scale	Reference genomes used to map	SNPs after filtering
genomic variability analyses	WIT, WSC, WUS	Single population	wolf (Gopalakrishnan et al. 2017)	6636110; 8518995; 7782011
admixture analyses	WIT, WSC, WUS, DOG	All the populations together	dog (CanFam3.1; Lindblad-Toh et al. 2005)	3881121; 1142848; 555575
demographic analyses	WIT, WSC, WUS	Single population	wolf (Gopalakrishnan et al. 2017)	6636110; 8518995; 7782011
inbreeding analyses	WIT, WSC, WUS	All the populations together	wolf (Gopalakrishnan et al. 2017)	2859738
genetic load analyses	WIT, WSC, WUS, OUT	All the populations together	dog (CanFam3.1; Lindblad-Toh et al. 2005)	3513606
